# Supplementary material for: Lives Saved Tool supplement detection and treatment of syphilis in pregnancy to reduce syphilis related stillbirths and neonatal mortality
Source: BMC Public Health. 2011 Apr 13;11(Suppl 3):S9. doi: 10.1186/1471-2458-11-S3-S9 (PMC3231915; doi:10.1186/1471-2458-11-S3-S9)
Supplement: Additional file 1 — Syphilis Web Table.pdf [file 1471-2458-11-S3-S9-S1.xlsx]

## Sheet: webtable 1
KMC searches and study abstract summary	STUDY IDENTIFIERS AND CONTEXT										STUDY DESIGN AND LIMITATIONS														INTERVENTION						OUTCOME EFFECTS							SUMMARY
ABSTRACTED REFS												RCT (HIGH SCORE)			If cluster RCT		ALL FOLLOW UP STUDIES (RCT cRCT or Cohort)	QUASI EXPERIMENTAL (MODERATE) OBSERVATIONAL (LOW)				BEFORE/AFTER DESIGN (LOW TO VERY LOW)
Include in new meta	INTERVENTION study code	Author	Year of publication	Journal ref	Years of study	Country	Place in country	Urban or rural or mixed or unclear	Baseline/control mortality rate	Setting	Study design - randomised?	Allocation concealed? (adequate randomization)	Assessment blinded?	Intent to treat analysis?	Cluster RCT redults adjusted for clustering?	If cluster RCT are there more than 12 units for analysis? (specify number)	Minimal loss to follow up? (more than 20% is serious limitation)	Is cohort or nested case control study?	If quasi experimental are there more than 12 units for analysis? (specify number)	Adjustment for confounding?	Reverse causality is not a serious issue?	Not before/after design? (if so then always low or very low)	In Cochrane?	Reason for exclusion from Cochrane?	Target population for the intervention (age, case defn)	Intervention definition	Other intervention at the same time	Coverage of the intervention (comment on quality)	Was the intervention delivered through the routine health system?	Comparison group (eg routine care and what this involved)	Outcome definition (eg deaths under five, deaths to 28 days, morbidity)	Intervention/endline numerator	Intervention/endline denominator	Control/baseline numerator	Control/baseline denominator	Effect on outcome (intervention compared to control gp) % reduction	Rate Ratio CI	EFFICACY OR EFFECTIVENESS?	OVERALL STUDY LIMITATIONS?	Comments
	Treatment in pregnancy on all cause neonatal mortality
		Ingraham	1950	Acta Derm Venereol 1950 (31) S24:60-87	1940 -1949	US	Philadelphia	urban	122.5/1000	Hospital	No	Not applicable	Not applicable	Not applicable	Not applicable	Not applicable	Not applicable	Cohort	Not applicable	No	No	No	No		All women attending study hospitals with early syphilis	2.4 million units Penicillin IM (or more) (different dose combinations)	No	not given	yes	Untreated cases of syphilis in pregnancy	All Neonatal Death	10	663	37	302	0.88	76 - 94%	effectiveness		most avoided mortality is pre-term (defined as LBW<5lbs)
		Tikonova	2003	Sex Transm Infect 2003;79:106-110	1995-1999	Russian Federation	5 sites	urban	33.6/1000 infants born to mothers with syphilis detected during pregnancy	2 metropolitan and 3 non-metropolitan Maternity Hospitals	No	Not applicable	Not applicable	Not applicable	Not applicable	Not applicable	Not applicable	Rectrospective cohort	Not applicable	No	No	No	No		All women>20 weeks delivering in a study hospital with positive non-treponemal tests during pregnancy	"treated with penicillin" recorded in medical notes	No	41% received penicillin	yes	All women>20 weeks delivering in a study hospital with positive non-treponemal tests during pregnancy who did not receive penicillin treatment	Liveborn then died (not qualified)	3	277	12	357	0.68	-13 - 91%	effectiveness	no adjusting for confounding	use of prenatal care likely confounder. Likely to under estimate neonatal mortality as only include those livebirths who then died (presumably whilst in hospital)
		Wammock	1950	Am J Obs Gyne 1950 59(4):806-17	1946-8	US	Philedelphia	urban	65.6/1000 infants born to mothers with syphilis in pregnancy	Hospital	No	Not applicable	Not applicable	Not applicable	Not applicable	Not applicable	Not applicable	Cohort	Not applicable	No	No	No	No		All women delivering in study hospitals with early /latent syphilis	2.4 million units pen G 40,000 units every 3 hours for 7.5 days	No	not given	yes	Untreated cases of syphilis in pregnancy	Neonatal Death	2	181	4	61	0.83	10-97%	effectiveness	no adjusting for confounding	use of prenatal care likely confounder. - predominantly black american population
		Rutgers	1993	Central African Journal oif Medicine 39(12):248-53	1991	Zimbabwe	Umzingwane District	rural	PNMR 173/1000 associated with indaequately or untreated affected women	Antenatal clinic	No	Not applicable	Not applicable	Not applicable	Not applicable	Not applicable	Not applicable	Cohort	Not applicable	No	No	No	No		Allwomen RPR positive at ANC	1 dose of 2.4million units pen G STAT >28 days prior to delivery	No	42% of pregnant women and 24% of couples received adequate treatment	yes	Untreated cases of syphilis in pregnancy	Neonatal Death	1	111	3	45	0.86	-26-99%	effectiveness	no adjusting for confounding
		Myer	2004	Trop Med Int Health 9(11):1216-1221	1998-2000	S.Africa	Hlabisa Kwazulu-Natal	rural	29.0/1000 infants born to mothers infected with syphilis	Primary care and district hospital	No	Not applicable	Not applicable	Not applicable	Not applicable	Not applicable	Not applicable	Prospective Cohort	Not applicable	yes	No	No	No		All women attending 1st antenatal visit with positive syphilis RPR	1-3 doses of 2.4 million units pen G	No	80% received penicillin	yes	Untreated cases of syphilis in pregnancy	early Neonatal Death	13	836	6	207	0.46	-39 - 79%	effectiveness	early NND only	any dose of penicillin, dose response for perinatal mortality (OR=0.63 for each dose received) .
	Treatment in pregnancy on incidence of congenital syphilis
		Ingraham	1950	Acta Derm Venereol 1950 (31) S24:60-87	1940 -1949	US	Philadelphia	urban	305/1000 untreated maternal syphilis cases had congenital syphilis	Hospital	No	Not applicable	Not applicable	Not applicable	Not applicable	Not applicable	Not applicable	Cohort	Not applicable	No	No	No	No		All women attending study hospitals with early syphilis	2.4 million units Penicillin IM (or more) (different dose combinations)	No	not given	yes	Untreated cases of syphilis in pregnancy	clinical congenital syphilis	10	663	92	302	0.95	91-97%	effectiveness
		Cheng	2007	Sex Trans Infect 2007;83:347-350	2002 - 2005	China	Shenzhen	mixed	92/1020 of infants born to treated women with syphilis in pregnancy had congenital syphilis	61 hospitals in 6 districts of Shenzhen	No	Not applicable	Not applicable	Not applicable	Not applicable	Not applicable	Not applicable	Cohort	Not applicable	No	No	No	No		All women who had lived in shenzhen region for at least 3 months and who were pregnant	2.4 million units pen G weekly for 3 weeks	No	not given	yes	none	congenital syphilis	7	1855	81	352	0.98	96 - 99%	effectiveness		91.9% (1855) of TRUST postive women recived pen. 16/2208 positive screened women had CS
		Wammock	1950	Am J Obs Gyne 1950 59(4):806-17	1946-8	US	Philedelphia	urban	344/1000 untreated maternal syphilis had congenital syphilis	Hospital	No	Not applicable	Not applicable	Not applicable	Not applicable	Not applicable	Not applicable	Cohort	Not applicable	No	No	No	No		All women delivering in study hospitals with early syphilis	2.4 million units pen G	No	not given	yes	Untreated cases of syphilis in pregnancy	clinical congenital syphilis	3	181	21	61	0.95	84-99%	effectiveness	no adjusting for confounding	use of prenatal care likely confounder. - predominantly black american population
	Treatment in pregnancy on incidence of preterm birth
		Donders	1997	Sex Transm Dis 24(2):97-101	1988-1990	S.Africa	Pretoria	urban	236/1000 infants born to RPR neg women were preterm	kafalong Hospital	No	Not applicable	Not applicable	Not applicable	Not applicable	Not applicable	Not applicable	Prospetive Cohort	Not applicable	No	No	No	Not applicable		212 HIV negative black women attending 1st antenatal visit at the study hospital with positive RPR, TPHA and fluorescent treponemal absorption test (only results on 180 were analysable)	1 - 3 doses of 2.4million units penG	No	69% had at least 1 dose of penicillin, 59% at least 2 and 45% all 3	yes	Untreated cases of syphilis in pregnancy	preterm births 28-37/40	14	125	13	55	0.53	6 - 76%	effectiveness
		Donders	1993	Genitourinary |Medicine 69(2):98-101	1988	S.Africa	Pretoria	urban		kafalong Hospital	No	Not applicable	Not applicable	Not applicable	Not applicable	Not applicable	Not applicable	Prospetive Cohort	Not applicable	No	No	No	Not applicable		women attending antenatal clinic at the study hospital	1 - 3 doses of 2.4million units penG	No		yes	Untreated cases of syphilis in pregnancy	preterm births 28-37/41	0	8	5	7	0.92	-24-99%	effectiveness
		Watson-Jones	2002	The journal of infectious diseases 2002;186:940-7	1998-2000	Tanzania	Mwanza	mixed	30/1000 infants born to RPR neg women were preterm	2 government hospitals in Mwanza and a rural district hospital in Sengerema	No	Not applicable	Not applicable	Not applicable	Not applicable	Not applicable	Not applicable	Rectrospective cohort	Not applicable	Yes	No	No	Not applicable		women delivering in gov hosp not screened for syphilis in pregnancy	none	no	not given	yes	those women who were unscreened with negative RPR at delivery	preterm birth	11	130	11	73	0.44	-23-74%	effectiveness	half of unscreened women not tested - commonest reason no study team member on duty ? Systematic bias - very low preterm rate	previously unscreened women with active syphilis had RR=3.4 (1.35-8.53) of preterm birth c/w unscreened who were RPR negative
		Lu	2001	Chinese Journal of Obstetrics and Gynecology 36(8):456-9		China				Antenatal clinic	No	Not applicable	Not applicable	Not applicable	Not applicable	Not applicable	Not applicable	Prospetive Cohort	Not applicable	No	No	No	Not applicable		women attending antenatal clinic at the study hospital	2.4 million units pen G weekly for 3 weeks	No	not given	yes	Not receiving treatment	preterm birth	0	13	4	51	0.59	-722 -98%	effectiveness
		Gichangi	2004	East Afr Med J 81(11):589-93	1999	Kenya	Nairobi	urban		Punmani Maternity Hospital	No	Not applicable	Not applicable	Not applicable	Not applicable	Not applicable	Not applicable	decriptive cross-sectional study	Not applicable	No	No	No	Not applicable		women delivering in study hospital	1 - 3 doses of 2.4million units penG	No	not given	yes	Not receiving treatment	preterm birth	10	109	45	244	0.5	5 - 74%	effectiveness
		Salakhov	2004	Sexually Transmitted Diseases 31(2):127-32	1996-1999	Russian Federation	5 sites	mixed		5 maternity houses	No	Not applicable	Not applicable	Not applicable	Not applicable	Not applicable	Not applicable	rectrospective case note review	Not applicable	No	No	No	Not applicable		women delivering in study hospitals	"treated with penicillin" recorded in medical notes	No		yes	Untreated cases of syphilis in pregnancy	preterm birth	22	232	144	483	0.68	52-79%	effectiveness
		Zhang	2004	Zhonghua Fu Chan Ke Za Zhi 39(10):682-6		China		mixed			No	Not applicable	Not applicable	Not applicable	Not applicable	Not applicable	Not applicable	Cross-sectiona;	Not applicable	No	No	No	Not applicable		192 pregnant women with positive syphilis serology	"treated with a full course of anti-syphilis therapy"	No	48% recieved full treatment course	yes	Untreated cases of syphilis in pregnancy	preterm birth	6	93	28	99	0.77	47-90%	effectiveness
		Wammock	1950	Am J Obs Gyne 1950 59(4):806-17	1946-8	US	Philedelphia	urban	66/1000 infants of untreated syphilis in pregnancy were born preterm	Hospital	No	Not applicable	Not applicable	Not applicable	Not applicable	Not applicable	Not applicable	Cohort	Not applicable	No	No	No	No		All women delivering in study hospitals with early syphilis	2.4 million units pen G	No	not given	yes	Untreated cases of syphilis in pregnancy	premature infant (definition used not given)	2	181	4	61	0.82	5 - 97%	effectiveness	no adjusting for confounding	use of prenatal care likely confounder. - predominantly black american population
	Treatment in pregancy on stillbirth
		Ingraham	1950	Acta Derm Venereol 1950 (31) S24:60-87	1940 -1949	US	Philadelphia	urban	215/1000 infants of untreated maternal syphilis were stillborn	Hospital	No	Not applicable	Not applicable	Not applicable	Not applicable	Not applicable	Not applicable	Cohort	Not applicable	No	No	No	No		All women attending study hospitals with early syphilis	2.4 million units Penicillin IM (or more) (different dose combinations)	No	not given	yes	Untreated cases of syphilis in pregnancy	Stillbirth	22	663	65	302	0.85	75-90%	effectiveness
		Tikonova	2003	Sex Transm Infect 2003;79:106-110	1995-1999	Russian Federation	5 sites	mixed	171/1000 infants of untreated maternal syphilis were stillborn	Maternity Hospital	No	Not applicable	Not applicable	Not applicable	Not applicable	Not applicable	Not applicable	Rectrospective cohort	Not applicable	No	No	No	No		All women>20 weeks delivering in a study hospital with positive non-treponemal tests during pregnancy	"syphilis treatment" recorded in notes	No	41% received penicillin	yes	All women>20 weeks delivering in a study hospital with positive non-treponemal tests during pregnancy who did not receive penicillin treatment	stillbirth	9	277	61	357	0.81	52-90%	effectiveness		use of prenatal care likely confounder
		Wammock	1950	Am J Obs Gyne 1950 59(4):806-17	1946-8	US	Philedelphia	urban	180/1000 infants of untreated maternal syphilis were stillborn	Hospital	No	Not applicable	Not applicable	Not applicable	Not applicable	Not applicable	Not applicable	Cohort	Not applicable	No	No	No	No		All women delivering in study hospitals with early syphilis	2.4 million units pen G	No	not given	yes	Untreated cases of syphilis in pregnancy	Stillbirth	2	181	11	61	0.94	73-99%	effectiveness
		Myer	2004	Trop Med Int Health 9(11):1216-1221	1998-2000	S.Africa	Hlabisa Kwazulu-Natal	rural	180/1000 infants of untreated maternal syphilis were stillborn	Primary care and hospital	No	Not applicable	Not applicable	Not applicable	Not applicable	Not applicable	Not applicable	Prospective Cohort	Not applicable	Some	No	No	No		All women attending 1st antenatal visit with positive syphilis RPR	1-3 doses of 2.4 million units pen G	No	80% received penicillin	yes	Untreated cases of syphilis in pregnancy	Stillbirth	21	836	8	207	0.33	-47-70%	effectiveness		differing number of doses of pencillin given (1 - 3 doses)
		Watson-Jones	2002	The journal of infectious diseases 2002;186:948-57	1998-2000	Tanzania	Mwanza	mixed	25/1000 infants of RPR negative women were stillborn	main ANC in Mwanza	No	Not applicable	Not applicable	Not applicable	Not applicable	Not applicable	8.9% (9.9 +ve and 8.4 neg)	Prospective cohort	Not applicable	Yes	No	No	Not applicable		main ANC in Mwanza 1st attendees. All RPR +ve and next 2 -ve recruited. Confirmatory ref lab THPA	single dose 2.4million units pen G for women and presumptive Rx fro partner. Followed up to delivery at hospital.	screened for all Sti's	556/1522 RPR +ve were recruited (rest lived outside study area)	yes	those with negative RPR	Stillbirth	3	1333	18	73	0.91	70-97%	effectiveness		No difference in stillbirth, in treated +ve compared to negatives RR=1.53 (0.81-2.89)
		Rutgers	1993	Central African Journal oif Medicine 39(12):248-53	1991	Zimbabwe	Umzingwane District	rural	PNMR 173/1000 associated with indaequately or untreated affected women	Antenatal clinic	No	Not applicable	Not applicable	Not applicable	Not applicable	Not applicable	Not applicable	Cohort	Not applicable	No	No	N	No		Allwomen RPR positive at ANC	1 dose of 2.4million units pen G STAT >28 days prior to delivery	No	42% of pregnant women and 24% of couples received adequate treatment	yes	Untreated cases of syphilis in pregnancy	Stillbirth	0	111	5	45	0.94	34-100%	effectiveness
		Lu	2001	Chinese Journal of Obstetrics and Gynecology 36(8):456-9		China				Antenatal clinic	No	Not applicable	Not applicable	Not applicable	Not applicable	Not applicable	Not applicable	Prospetive Cohort	Not applicable	No	No	No	Not applicable		women attending antenatal clinic at the study hospital	2.4 million units pen G weekly for 3 weeks	No	not given	yes	Not receiving treatment	Stillbirth	0	13	3	51	0.47	-968-97%	effectiveness
		Gichangi	2004	East Afr Med J 81(11):589-93	1999	Kenya	Nairobi	urban		Punmani Maternity Hospital	No	Not applicable	Not applicable	Not applicable	Not applicable	Not applicable	Not applicable	decriptive cross-sectional study	Not applicable	No	No	No	Not applicable		women delivering in study hospital	1 - 3 doses of 2.4million units penG	No	not given	yes	Not receiving treatment	Stillbirth	1	110	14	257	0.83	-25-98%	effectiveness
	Treatment in pregnancy on perinatal death
		Myer	2004	Trop Med Int Health 9(11)1216	1998	S.Africa	Hlabisa Kwazulu-Natal	rural		Primary care and hospital	No	Not applicable	Not applicable	Not applicable	Not applicable	Not applicable	Not applicable	Cohort	Not applicable	some	No	No	No		All women attending 1st antenatal visit with positive syphilis RPR	1-3 doses of 2.4 million units pen G	No	80% received penicillin	yes	Untreated cases of syphilis in pregnancy	perinatal deaths	34	836	14	207	0.35	15-50%	effectiveness
		Rotchford	2000	Trop Med Int Health 5(11) 800-804	1998	S.Africa	Hlabisa Kwazulu-Natal	rural	192/1000 infants of untreated maternal syphilis had perinatal death	Primary care and hospital	No	Not applicable	Not applicable	Not applicable	Not applicable	Not applicable	Not applicable	Cohort	Not applicable	some	No	No	No		All women attending 1st antenatal visit with positive syphilis RPR	1-3 doses of 2.4 million units pen G	No	80% received penicillin	yes	Untreated cases of syphilis in pregnancy	perinatal deaths	10	116	5	26	0.51	-34 - 82%	effectiveness		any dose of penicillin
